# Supplementary material for: ﻿Pimpinellasaxifragasubsp.rupestris (Apiaceae) – taxonomy and nomenclature of stenoendemic taxon from Karkonosze Mountains (Sudetes, Poland)
Source: PhytoKeys. 2022 Nov 14;213:111–8. doi: 10.3897/phytokeys.213.94302 (PMC9836423; doi:10.3897/phytokeys.213.94302)
Supplement: XML Treatment for Pimpinella saxifraga L. subsp. rupestris [file phytokeys.213.94302-treatment1.xml]

<!DOCTYPE tp:taxon-treatment
  PUBLIC "-//TaxonX//DTD Taxonomic Treatment Publishing DTD v0 20100105//EN" "tax-treatment-NSO.dtd">
<tp:taxon-treatment xmlns:tp="http://www.plazi.org/taxpub"><tp:treatment-meta><kwd-group><label>Taxon classification</label><kwd>
              <named-content content-type="kingdom">Plantae</named-content>
            </kwd><kwd>
              <named-content content-type="order">Apiales</named-content>
            </kwd><kwd>
              <named-content content-type="family">Apiaceae</named-content>
            </kwd></kwd-group><mixed-citation publication-type="journal"><person-group><name><surname>Kwiatkowski</surname><given-names>Paweł</given-names></name><name><surname>Šída</surname><given-names>Otakar</given-names></name><name><surname>Urbaniak</surname><given-names>Jacek</given-names></name></person-group><article-title>﻿<tp:taxon-name><tp:taxon-name-part taxon-name-part-type="genus" reg="Pimpinella">Pimpinella</tp:taxon-name-part><tp:taxon-name-part taxon-name-part-type="species" reg="saxifraga">saxifraga</tp:taxon-name-part><tp:taxon-name-part taxon-name-part-type="infraspecific-rank">subsp.</tp:taxon-name-part><tp:taxon-name-part taxon-name-part-type="subspecies" reg="rupestris">rupestris</tp:taxon-name-part></tp:taxon-name> (<tp:taxon-name><tp:taxon-name-part taxon-name-part-type="family">Apiaceae</tp:taxon-name-part></tp:taxon-name>) – taxonomy and nomenclature of stenoendemic taxon from Karkonosze Mountains (Sudetes, Poland)</article-title><source>PhytoKeys</source><day>14</day><month>11</month><year>2022</year><volume>213</volume><fpage>111</fpage><lpage>118</lpage><pub-id pub-id-type="doi">10.3897/phytokeys.213.94302</pub-id></mixed-citation></tp:treatment-meta><tp:nomenclature><label>﻿</label><tp:taxon-name>
            <object-id xmlns:xlink="http://www.w3.org/1999/xlink" content-type="arpha" xlink:type="simple">D280F903-6C78-523F-B047-05FBF3E87601</object-id>
            <tp:taxon-name-part taxon-name-part-type="genus" reg="Pimpinella">Pimpinella</tp:taxon-name-part>
            <tp:taxon-name-part taxon-name-part-type="species" reg="saxifraga">saxifraga</tp:taxon-name-part>
            <tp:taxon-name-part taxon-name-part-type="authority">L.</tp:taxon-name-part>
            <tp:taxon-name-part taxon-name-part-type="infraspecific-rank">subsp.</tp:taxon-name-part>
            <tp:taxon-name-part taxon-name-part-type="subspecies" reg="rupestris">rupestris</tp:taxon-name-part>
          </tp:taxon-name><tp:taxon-authority>Weide, 1962 (Weide, Fedd. Repert. 64: 259. 1962; Šourek, Preslia 39: 70)</tp:taxon-authority></tp:nomenclature><tp:treatment-sec sec-type="Holotype" id="SECID0ENFAC"><title>Holotype.</title><p>–Poland. Europe, Sudetes: Kleine Schneegrube des Riesengebirges (Hirte, Naturwissenschaftlichen Museum Coburg) [missing, Heimo Rainer, pers. comm.]. – Lectotype (designated here): Poland. Flora des Westsudeten. Basalt in der Kleinen Schneegrube [Karkonosze Mountains–Mały Śnieżny Kocioł Cirque, basaltic rocks, ca 1300 m a.s.l.], 14 August 1891, leg. <italic>G. Hirte</italic>, (PR 162605! – Fig. <xref ref-type="fig" rid="F1">1</xref>; isolectotypes: G00379179, G00379180, G00848072, JE00028396, JE00028397, JE00028398, PR162596).</p><fig id="F1" position="float" orientation="portrait"><object-id xmlns:xlink="http://www.w3.org/1999/xlink" content-type="doi" xlink:type="simple">10.3897/phytokeys.213.94302.figure1</object-id><object-id xmlns:xlink="http://www.w3.org/1999/xlink" content-type="arpha" xlink:type="simple">8BB94F22-1BF5-591E-83FF-3F5A2C9F811B</object-id><label>Figure 1.</label><caption><p>Lectotype of <tp:taxon-name><tp:taxon-name-part taxon-name-part-type="genus" reg="Pimpinella">Pimpinella</tp:taxon-name-part><tp:taxon-name-part taxon-name-part-type="species" reg="saxifraga">saxifraga</tp:taxon-name-part><tp:taxon-name-part taxon-name-part-type="authority">L.</tp:taxon-name-part><tp:taxon-name-part taxon-name-part-type="infraspecific-rank">subsp.</tp:taxon-name-part><tp:taxon-name-part taxon-name-part-type="subspecies" reg="rupestris">rupestris</tp:taxon-name-part></tp:taxon-name> Weide, 1962: National Museum in Prague, Czech Republic, PR162205.</p></caption><graphic xmlns:xlink="http://www.w3.org/1999/xlink" xlink:href="phytokeys-213-111_article-94302__-g001.jpg" position="float" orientation="portrait" xlink:type="simple" id="oo_769338.jpg"><uri content-type="original_file" xlink:type="simple">https://binary.pensoft.net/fig/769338</uri></graphic></fig><p>All specimens (isolectotypes) come from the same collection by G. Hirte (August 14, 1891) and were sent as duplicates to various herbaria (Geneva, Jena, Pruhonice).</p></tp:treatment-sec><tp:treatment-sec sec-type="description" id="SECID0EOHAC"><title>Description.</title><p>Plants (5-)10–35 cm tall. Rosette leaves with ± long petioles, 2-pinnate with 3–6(-8) pairs of sessile leaflets; leaflets rounded to ovate, evenly dentate or serrate. Stems cylindrical, sometimes slightly striate, rarely branched in the upper part, leafless or with 1–3 cauline leaves. Lower cauline leaves 1-pinnate, dentate with obtuse teeth, light green; middle cauline leaves 2-pinnate, sessile with short sheaths; leaflets of upper cauline leaves reduced, linear or lanceolate. Umbels small, with 7–14 rays of uneven length; rays smooth or ± ciliate; involucres and involucels usually absent. Petals whitish, yellowish, sporadically pink, up to 0.7–1.0 mm long, cordate, incurved at tips. Fruits 1.0–2.0(–2.5) × 0.5–1.5(–2.0) mm, ovoid, slightly compressed, smooth with ribs distinct only at maturity (Fig. <xref ref-type="fig" rid="F2">2</xref>). The most important differences in the morphological structure between the nominative taxa of <tp:taxon-name><tp:taxon-name-part taxon-name-part-type="genus" reg="Pimpinella">Pimpinella</tp:taxon-name-part><tp:taxon-name-part taxon-name-part-type="species" reg="saxifraga">saxifraga</tp:taxon-name-part><tp:taxon-name-part taxon-name-part-type="infraspecific-rank">subsp.</tp:taxon-name-part><tp:taxon-name-part taxon-name-part-type="subspecies" reg="saxifraga">saxifraga</tp:taxon-name-part></tp:taxon-name> and the discussed <tp:taxon-name><tp:taxon-name-part taxon-name-part-type="genus" reg="Pimpinella">P.</tp:taxon-name-part><tp:taxon-name-part taxon-name-part-type="species" reg="saxifraga">saxifraga</tp:taxon-name-part><tp:taxon-name-part taxon-name-part-type="infraspecific-rank">subsp.</tp:taxon-name-part><tp:taxon-name-part taxon-name-part-type="subspecies" reg="rupestris">rupestris</tp:taxon-name-part></tp:taxon-name> are given in Table <xref ref-type="table" rid="T1">1</xref>.</p><fig id="F2" position="float" orientation="portrait"><object-id xmlns:xlink="http://www.w3.org/1999/xlink" content-type="doi" xlink:type="simple">10.3897/phytokeys.213.94302.figure2</object-id><object-id xmlns:xlink="http://www.w3.org/1999/xlink" content-type="arpha" xlink:type="simple">1C694BA2-F6A1-59E3-802E-8DA444078F57</object-id><label>Figure 2.</label><caption><p>Living plants of <tp:taxon-name><tp:taxon-name-part taxon-name-part-type="genus" reg="Pimpinella">Pimpinella</tp:taxon-name-part><tp:taxon-name-part taxon-name-part-type="species" reg="saxifraga">saxifraga</tp:taxon-name-part><tp:taxon-name-part taxon-name-part-type="authority">L.</tp:taxon-name-part><tp:taxon-name-part taxon-name-part-type="infraspecific-rank">subsp.</tp:taxon-name-part><tp:taxon-name-part taxon-name-part-type="subspecies" reg="rupestris">rupestris</tp:taxon-name-part></tp:taxon-name><xref ref-type="bibr" rid="B29">Weide 1962</xref><bold>A</bold> general view of type locality - <italic>locus classicus</italic>, Mały Snieżny Kocioł glacial cirque, Karkonosze Mountains, Sudetes, Poland, Europe <bold>B</bold> stem <bold>C</bold> pinnate leaf <bold>D</bold> leaf rosette <bold>E</bold> inflorescence <bold>F</bold> infrutescens (<bold>A</bold> photo by P.Kwiatkowski; <bold>B–F</bold> photo by L.Przewoźnik).</p></caption><graphic xmlns:xlink="http://www.w3.org/1999/xlink" xlink:href="phytokeys-213-111_article-94302__-g002.jpg" position="float" orientation="portrait" xlink:type="simple" id="oo_769339.jpg"><uri content-type="original_file" xlink:type="simple">https://binary.pensoft.net/fig/769339</uri></graphic></fig><table-wrap id="T1" position="float" orientation="portrait"><label>Table 1.</label><caption><p>Morphological differences between the subspecies of <italic><tp:taxon-name><tp:taxon-name-part taxon-name-part-type="genus" reg="Pimpinella">Pimpinella</tp:taxon-name-part><tp:taxon-name-part taxon-name-part-type="species" reg="saxifraga">saxifraga</tp:taxon-name-part></tp:taxon-name></italic> in Karkonosze Mountains.</p></caption><table id="TID0EF6AE" rules="all"><tbody><tr><th rowspan="1" colspan="1">Characters</th><th rowspan="1" colspan="1">
                    <tp:taxon-name><tp:taxon-name-part taxon-name-part-type="genus" reg="Pimpinella">P.</tp:taxon-name-part><tp:taxon-name-part taxon-name-part-type="species" reg="saxifraga">saxifraga</tp:taxon-name-part><tp:taxon-name-part taxon-name-part-type="infraspecific-rank">subsp.</tp:taxon-name-part><tp:taxon-name-part taxon-name-part-type="subspecies" reg="saxifraga">saxifraga</tp:taxon-name-part></tp:taxon-name>
                  </th><th rowspan="1" colspan="1">
                    <tp:taxon-name><tp:taxon-name-part taxon-name-part-type="genus" reg="Pimpinella">P.</tp:taxon-name-part><tp:taxon-name-part taxon-name-part-type="species" reg="saxifraga">saxifraga</tp:taxon-name-part><tp:taxon-name-part taxon-name-part-type="infraspecific-rank">subsp.</tp:taxon-name-part><tp:taxon-name-part taxon-name-part-type="subspecies" reg="rupestris">rupestris</tp:taxon-name-part></tp:taxon-name>
                  </th></tr><tr><td rowspan="3" colspan="1">Stems</td><td rowspan="1" colspan="1">angular to slightly striate;</td><td rowspan="1" colspan="1">cylindrical (oval), slightly striate;</td></tr><tr><td rowspan="1" colspan="1">(20)50–100(150) cm high;</td><td rowspan="2" colspan="1">(5)10–35 cm high; mostly single stems, very rarely branched in upper part</td></tr><tr><td rowspan="1" colspan="1">usually branched; only lower parts hairy</td></tr><tr><td rowspan="1" colspan="1">Leaves</td><td rowspan="1" colspan="1">± shiny, from light to dark green</td><td rowspan="1" colspan="1">± dull, from light to dark green</td></tr><tr><td rowspan="1" colspan="1">Rosette leaves</td><td rowspan="1" colspan="1">2-pinnate with (2)3–5(8) pairs of ovate or oval, evenly dentate leaflets</td><td rowspan="1" colspan="1">on ± long petioles, 2- pinnate, with 3–6(8) pairs of oval, unevenly dentate or serrate leaflets</td></tr><tr><td rowspan="1" colspan="1">Umbells</td><td rowspan="1" colspan="1">with (7)9–16(26) peduncles which reach a length of 2.0–4.0 cm</td><td rowspan="1" colspan="1">with (7)8–11(14) smooth or ± ciliated peduncles of unequal length</td></tr><tr><td rowspan="1" colspan="1">Flowers</td><td rowspan="1" colspan="1">with white, yellow or red petals up to 1.0–1.5 mm long</td><td rowspan="1" colspan="1">with whitish, white-yellowish or sporadically pink petals up to 0.7–1.0 mm long</td></tr><tr><td rowspan="1" colspan="1">Fruits</td><td rowspan="1" colspan="1">spherical-ovate, slightly laterally compressed, dimensions 1.5–2.5 × 1.0–2.0 mm</td><td rowspan="1" colspan="1">ovate, slightly laterally compressed, dimensions 1.0–2.0 (2.5) × 0.5–1.5 (2.0) mm</td></tr></tbody></table></table-wrap><p>Poland. Sudetes: Riesengebirge [Karkonosze Mountains]: Kleine Schneegrube [Mały Śnieżny Kocioł Glacial Cirque], 14 August 1891, <italic>Hirte</italic> (Flora silesica exsiccata No 375, 1891), ut <tp:taxon-name><tp:taxon-name-part taxon-name-part-type="genus" reg="Pimpinella">Pimpinella</tp:taxon-name-part><tp:taxon-name-part taxon-name-part-type="species" reg="saxifraga">saxifraga</tp:taxon-name-part><tp:taxon-name-part taxon-name-part-type="authority">L.</tp:taxon-name-part><tp:taxon-name-part taxon-name-part-type="infraspecific-rank">var.</tp:taxon-name-part><tp:taxon-name-part taxon-name-part-type="variety" reg="alpestris">alpestris</tp:taxon-name-part></tp:taxon-name> Spreng. (G00379179, G00848072, JE00028397); Am Basalt in der Kleinen Schneegrube [basalt outcrop in the Mały Śnieżny Kocioł Glacial Cirque], 14 August 1891, <italic>Hirte</italic>, ut <tp:taxon-name><tp:taxon-name-part taxon-name-part-type="genus" reg="Pimpinella">Pimpinella</tp:taxon-name-part><tp:taxon-name-part taxon-name-part-type="species" reg="saxifraga">saxifraga</tp:taxon-name-part><tp:taxon-name-part taxon-name-part-type="authority">L.</tp:taxon-name-part><tp:taxon-name-part taxon-name-part-type="infraspecific-rank">var.</tp:taxon-name-part><tp:taxon-name-part taxon-name-part-type="variety" reg="alpestris">alpestris</tp:taxon-name-part></tp:taxon-name> Spreng. (G00379180, JE00028396, JE00028398, PR162605); M. Sněžná jáma [Mały Śnieżny Kocioł Glacial Cirque], August 1921, <italic>Pilát</italic>, ut <tp:taxon-name><tp:taxon-name-part taxon-name-part-type="genus" reg="Pimpinella">Pimpinella</tp:taxon-name-part><tp:taxon-name-part taxon-name-part-type="species" reg="saxifraga">saxifraga</tp:taxon-name-part><tp:taxon-name-part taxon-name-part-type="infraspecific-rank">var.</tp:taxon-name-part><tp:taxon-name-part taxon-name-part-type="variety" reg="petraea">petraea</tp:taxon-name-part></tp:taxon-name> (PR162596).</p></tp:treatment-sec><ref-list><ref id="B29"><mixed-citation xmlns:xlink="http://www.w3.org/1999/xlink" xlink:type="simple"><person-group><name name-style="western"><surname>Weide</surname><given-names>H</given-names></name></person-group> (<year>1962</year>) <article-title>Systematische Revision der Arten <italic><tp:taxon-name><tp:taxon-name-part taxon-name-part-type="genus">Pimpinella</tp:taxon-name-part><tp:taxon-name-part taxon-name-part-type="species">saxifraga</tp:taxon-name-part></tp:taxon-name></italic> L. und <italic><tp:taxon-name><tp:taxon-name-part taxon-name-part-type="genus">Pimpinella</tp:taxon-name-part><tp:taxon-name-part taxon-name-part-type="species">nigra</tp:taxon-name-part></tp:taxon-name></italic> Willd. in Mitteleuropa.</article-title><source>Feddes Repertorium</source><volume>64</volume>(<issue>2–3</issue>): <fpage>240</fpage>–<lpage>268</lpage>.</mixed-citation></ref></ref-list></tp:taxon-treatment>
